# Supplementary material for: Antimicrobial and Larvicidal Activities of Different Ocimum Essential Oils Extracted by Ultrasound-Assisted Hydrodistillation
Source: Molecules. 2022 Feb 22;27(5):1456. doi: 10.3390/molecules27051456 (PMC8911667; doi:10.3390/molecules27051456)
Supplement: Supplementary file 1 [file molecules-27-01456-s001.zip]

Archive with 1 entries (1 files):
- molecules-1547600-supplementary.pdf
